# Supplementary material for: Parallel Evolution to Elucidate the Contributions of PA0625 and parE to Ciprofloxacin Sensitivity in Pseudomonas aeruginosa
Source: Microorganisms. 2022 Dec 21;11(1):13. doi: 10.3390/microorganisms11010013 (PMC9860795; doi:10.3390/microorganisms11010013)
Supplement: Supplementary file 1 [file microorganisms-11-00013-s001.zip › Table S3.xlsx]

## Sheet: Group.Genome.SNV
Gene mutations identified by genome reference mapping with elimination of SNVs with heterozygous mutations, synonymous mutations, and the same mutations between evolved strains and control strains
Type	Chr	Start	END	Ref	Obs	Func	Gene	ExonicFunc	AAChange	C-1				C-2				C-3				R-1				R-2				R-3				Protein product	Protein name
SNV	NC_002516.2	45180	45180	A	G	exonic	PA0041	nonsynonymous SNV	PA0041:PA0041.t01#NC_002516.2#42913:exon1:c.A2267G:p.K756R,	-	-	-	-	-	-	-	-	-	-	-	-	hom	7505.77	211	0.97	-	-	-	-	-	-	-	-	probable hemagglutinin	-
SNV	NC_002516.2	45728	45728	G	A	exonic	PA0041	nonsynonymous SNV	PA0041:PA0041.t01#NC_002516.2#42913:exon1:c.G2815A:p.V939I,	het	6564.77	416	0.55	het	6858.77	424	0.54	het	5419.77	365	0.51	-	-	-	-	het	5810.77	345	0.55	het	7604.77	455	0.56	probable hemagglutinin	-
SNV	NC_002516.2	46550	46550	G	A	exonic	PA0041	nonsynonymous SNV	PA0041:PA0041.t01#NC_002516.2#42913:exon1:c.G3637A:p.V1213I,	-	-	-	-	hom	349.77	10	1	-	-	-	-	-	-	-	-	hom	316.77	13	1	-	-	-	-	probable hemagglutinin	-
SNV	NC_002516.2	46895	46895	A	G	exonic	PA0041	nonsynonymous SNV	PA0041:PA0041.t01#NC_002516.2#42913:exon1:c.A3982G:p.I1328V,	-	-	-	-	het	215.77	12	0.75	het	157.77	10	0.7	-	-	-	-	-	-	-	-	-	-	-	-	probable hemagglutinin	-
SNV	NC_002516.2	68016	68016	T	C	exonic	PA0051	nonsynonymous SNV	PA0051:PA0051.t01#NC_002516.2#66302:exon1:c.T1714C:p.F572L,	-	-	-	-	-	-	-	-	-	-	-	-	-	-	-	-	-	-	-	-	hom	15582.8	394	1	potential phenazine-modifying enzyme	phzH
SNV	NC_002516.2	120491	120491	A	G	exonic	PA0099	nonsynonymous SNV	PA0099:PA0099.t01#NC_002516.2#120163:exon1:c.A328G:p.N110D,	hom	1321.77	28	1	-	-	-	-	-	-	-	-	-	-	-	-	-	-	-	-	-	-	-	-	type VI effector protein	-
SNV	NC_002516.2	120500	120500	T	A	exonic	PA0099	nonsynonymous SNV	PA0099:PA0099.t01#NC_002516.2#120163:exon1:c.T337A:p.F113I,	hom	916.77	20	1	-	-	-	-	-	-	-	-	-	-	-	-	-	-	-	-	-	-	-	-	type VI effector protein	-
SNV	NC_002516.2	120506	120506	A	G	exonic	PA0099	nonsynonymous SNV	PA0099:PA0099.t01#NC_002516.2#120163:exon1:c.A343G:p.S115G,	hom	871.77	20	1	-	-	-	-	-	-	-	-	-	-	-	-	-	-	-	-	-	-	-	-	type VI effector protein	-
SNV	NC_002516.2	120509	120509	A	C	exonic	PA0099	nonsynonymous SNV	PA0099:PA0099.t01#NC_002516.2#120163:exon1:c.A346C:p.K116Q,	hom	871.77	20	1	-	-	-	-	-	-	-	-	-	-	-	-	-	-	-	-	-	-	-	-	type VI effector protein	-
SNV	NC_002516.2	120510	120510	A	T	exonic	PA0099	nonsynonymous SNV	PA0099:PA0099.t01#NC_002516.2#120163:exon1:c.A347T:p.K116M,	hom	871.77	20	1	-	-	-	-	-	-	-	-	-	-	-	-	-	-	-	-	-	-	-	-	type VI effector protein	-
SNV	NC_002516.2	218363	218363	C	T	exonic	PA0191	nonsynonymous SNV	PA0191:PA0191.t01#NC_002516.2#217904:exon1:c.G460A:p.D154N,	-	-	-	-	-	-	-	-	-	-	-	-	-	-	-	-	-	-	-	-	hom	13292.8	340	1	probable transcriptional regulator	-
SNV	NC_002516.2	295432	295432	T	A	exonic	PA0262	nonsynonymous SNV	PA0262:PA0262.t01#NC_002516.2#293801:exon1:c.A1430T:p.Y477F,	het	5740.77	485	0.43	het	5774.77	463	0.44	het	4461.77	475	0.36	het	5416.77	445	0.45	het	6439.77	513	0.45	hom	17173.8	512	1	VgrG2b	vgrG2b
SNV	NC_002516.2	296752	296752	T	C	exonic	PA0262	nonsynonymous SNV	PA0262:PA0262.t01#NC_002516.2#293801:exon1:c.A110G:p.N37S,	het	4603.77	443	0.44	het	5349.77	479	0.46	het	3730.77	410	0.39	hom	13177.8	428	1	het	4916.77	464	0.44	het	5963.77	465	0.49	VgrG2b	vgrG2b
SNV	NC_002516.2	296814	296814	T	G	exonic	PA0262	nonsynonymous SNV	PA0262:PA0262.t01#NC_002516.2#293801:exon1:c.A48C:p.K16N,	het	4581.77	258	0.46	het	5484.77	278	0.5	het	3815.77	255	0.4	hom	12435.8	277	1	het	5071.77	301	0.44	het	5964.77	315	0.5	VgrG2b	vgrG2b
SNV	NC_002516.2	678668	678668	T	C	exonic	PA0619	nonsynonymous SNV	PA0619:PA0619.t01#NC_002516.2#678285:exon1:c.T383C:p.V128A,	hom	10084.8	295	0.94	het	10466.8	319	0.92	het	9897.77	303	0.91	hom	12245.9	374	0.94	het	12278.8	362	0.92	het	10614.8	334	0.89	probable bacteriophage protein	-
SNV	NC_002516.2	678749	678749	T	A	exonic	PA0619	nonsynonymous SNV	PA0619:PA0619.t01#NC_002516.2#678285:exon1:c.T464A:p.V155E,	-	-	-	-	het	2752.77	349	0.24	-	-	-	-	het	3394.77	414	0.25	het	4083.77	432	0.28	-	-	-	-	probable bacteriophage protein	-
SNV	NC_002516.2	678755	678755	G	T	exonic	PA0619	nonsynonymous SNV	PA0619:PA0619.t01#NC_002516.2#678285:exon1:c.G470T:p.R157L,	-	-	-	-	het	2853.77	346	0.24	-	-	-	-	het	3324.77	415	0.24	het	4221.77	429	0.28	-	-	-	-	probable bacteriophage protein	-
SNV	NC_002516.2	678757	678757	T	G	exonic	PA0619	nonsynonymous SNV	PA0619:PA0619.t01#NC_002516.2#678285:exon1:c.T472G:p.S158A,	-	-	-	-	het	2865.77	347	0.25	-	-	-	-	het	3318.77	415	0.24	het	4256.77	430	0.29	-	-	-	-	probable bacteriophage protein	-
SNV	NC_002516.2	678802	678802	T	A	exonic	PA0619	nonsynonymous SNV	PA0619:PA0619.t01#NC_002516.2#678285:exon1:c.T517A:p.F173I,	-	-	-	-	het	4810.77	375	0.35	-	-	-	-	het	4715.77	453	0.3	het	5828.77	486	0.34	-	-	-	-	probable bacteriophage protein	-
SNV	NC_002516.2	678803	678803	T	G	exonic	PA0619	nonsynonymous SNV	PA0619:PA0619.t01#NC_002516.2#678285:exon1:c.T518G:p.F173C,	-	-	-	-	het	4803.77	372	0.36	-	-	-	-	het	4709.77	452	0.3	-	-	-	-	-	-	-	-	probable bacteriophage protein	-
SNV	NC_002516.2	678884	678884	A	G	exonic	PA0620	nonsynonymous SNV	PA0620:PA0620.t01#NC_002516.2#678820:exon1:c.A64G:p.T22A,	hom	8488.77	235	1	-	-	-	-	hom	9596.77	269	1	-	-	-	-	-	-	-	-	hom	8780.77	230	1	probable bacteriophage protein	-
SNV	NC_002516.2	679373	679373	C	T	exonic	PA0620	nonsynonymous SNV	PA0620:PA0620.t01#NC_002516.2#678820:exon1:c.C553T:p.L185F,	het	592.77	266	0.09	-	-	-	-	-	-	-	-	-	-	-	-	-	-	-	-	-	-	-	-	probable bacteriophage protein	-
SNV	NC_002516.2	966008	966008	A	G	exonic	PA0883	nonsynonymous SNV	PA0883:PA0883.t01#NC_002516.2#965584:exon1:c.A424G:p.S142G,	-	-	-	-	-	-	-	-	-	-	-	-	-	-	-	-	-	-	-	-	het	2492.77	285	0.3	probable acyl-CoA lyase beta chain	-
SNV	NC_002516.2	1062183	1062183	T	G	exonic	PA0979	nonsynonymous SNV	PA0979:PA0979.t01#NC_002516.2#1062060:exon1:c.A187C:p.T63P,	-	-	-	-	-	-	-	-	het	8376.77	460	0.47	-	-	-	-	-	-	-	-	-	-	-	-	conserved hypothetical protein	-
SNV	NC_002516.2	1062211	1062211	T	A	exonic	PA0979	nonsynonymous SNV	PA0979:PA0979.t01#NC_002516.2#1062060:exon1:c.A159T:p.Q53H,	het	8565.77	493	0.45	het	8786.77	496	0.46	het	9494.77	493	0.5	het	11476.8	586	0.5	het	10220.8	583	0.45	-	-	-	-	conserved hypothetical protein	-
SNV	NC_002516.2	1253534	1253534	G	A	exonic	PA1156	nonsynonymous SNV	PA1156:PA1156.t01#NC_002516.2#1251417:exon1:c.C776T:p.P259L,	-	-	-	-	-	-	-	-	-	-	-	-	-	-	-	-	-	-	-	-	het	8247.77	338	0.71	NrdA	nrdA
SNV	NC_002516.2	1294207	1294207	C	T	exonic	PA1193	nonsynonymous SNV	PA1193:PA1193.t01#NC_002516.2#1294137:exon1:c.C70T:p.R24C,	-	-	-	-	-	-	-	-	-	-	-	-	-	-	-	-	-	-	-	-	het	9477.77	369	0.72	hypothetical protein	-
SNV	NC_002516.2	1542220	1542220	C	T	exonic	PA1417	nonsynonymous SNV	PA1417:PA1417.t01#NC_002516.2#1541144:exon1:c.G527A:p.R176H,	-	-	-	-	-	-	-	-	-	-	-	-	hom	10201.8	269	1	-	-	-	-	-	-	-	-	probable decarboxylase	-
SNV	NC_002516.2	1678177	1678177	G	A	exonic	PA1539	nonsynonymous SNV	PA1539:PA1539.t01#NC_002516.2#1677558:exon1:c.G619A:p.A207T,	-	-	-	-	-	-	-	-	-	-	-	-	-	-	-	-	-	-	-	-	hom	10913.8	284	1	hypothetical protein	-
SNV	NC_002516.2	1790749	1790749	A	G	exonic	PA1645	nonsynonymous SNV	PA1645:PA1645.t01#NC_002516.2#1790471:exon1:c.T131C:p.V44A,	-	-	-	-	-	-	-	-	-	-	-	-	-	-	-	-	-	-	-	-	hom	10485.8	268	1	hypothetical protein	-
SNV	NC_002516.2	1832083	1832083	A	G	exonic	PA1682	nonsynonymous SNV	PA1682:PA1682.t01#NC_002516.2#1832013:exon1:c.A70G:p.T24A,	-	-	-	-	-	-	-	-	-	-	-	-	-	-	-	-	-	-	-	-	hom	11622.8	297	1	probable MFS metabolite transporter	-
SNV	NC_002516.2	2002050	2002050	A	G	exonic	PA1843	nonsynonymous SNV	PA1843:PA1843.t01#NC_002516.2#1999888:exon1:c.T1544C:p.L515P,	-	-	-	-	-	-	-	-	-	-	-	-	-	-	-	-	-	-	-	-	hom	11581.8	304	1	methionine synthase	metH
SNV	NC_002516.2	2038929	2038929	G	C	exonic	PA1874	nonsynonymous SNV	PA1874:PA1874.t01#NC_002516.2#2036440:exon1:c.G2489C:p.G830A,	-	-	-	-	hom	2221.77	43	1	hom	1411.77	29	1	-	-	-	-	hom	1906.77	40	1	-	-	-	-	hypothetical protein	-
SNV	NC_002516.2	2038931	2038931	G	A	exonic	PA1874	nonsynonymous SNV	PA1874:PA1874.t01#NC_002516.2#2036440:exon1:c.G2491A:p.V831M,	-	-	-	-	hom	2261.77	50	1	hom	1532.77	32	1	-	-	-	-	hom	1946.77	43	1	-	-	-	-	hypothetical protein	-
SNV	NC_002516.2	2041376	2041376	G	A	exonic	PA1874	nonsynonymous SNV	PA1874:PA1874.t01#NC_002516.2#2036440:exon1:c.G4936A:p.A1646T,	-	-	-	-	het	3121.77	322	0.28	het	1096.77	281	0.15	het	3196.77	309	0.29	het	1894.77	313	0.2	-	-	-	-	hypothetical protein	-
SNV	NC_002516.2	2041391	2041391	C	G	exonic	PA1874	nonsynonymous SNV	PA1874:PA1874.t01#NC_002516.2#2036440:exon1:c.C4951G:p.L1651V,	-	-	-	-	-	-	-	-	-	-	-	-	-	-	-	-	het	1225.77	286	0.15	-	-	-	-	hypothetical protein	-
SNV	NC_002516.2	2041506	2041506	T	C	exonic	PA1874	nonsynonymous SNV	PA1874:PA1874.t01#NC_002516.2#2036440:exon1:c.T5066C:p.V1689A,	het	5877.77	403	0.38	-	-	-	-	-	-	-	-	het	4278.77	336	0.34	-	-	-	-	-	-	-	-	hypothetical protein	-
SNV	NC_002516.2	2041556	2041556	T	G	exonic	PA1874	nonsynonymous SNV	PA1874:PA1874.t01#NC_002516.2#2036440:exon1:c.T5116G:p.S1706A,	het	4691.77	197	0.75	het	7182.77	291	0.77	hom	7834.77	200	1	het	6435.77	267	0.73	het	7059.77	281	0.75	hom	9305.77	239	1	hypothetical protein	-
SNV	NC_002516.2	2119131	2119131	T	C	exonic	PA1938	nonsynonymous SNV	PA1938:PA1938.t01#NC_002516.2#2118925:exon1:c.T206C:p.L69S,	het	1160.77	322	0.16	het	1021.77	332	0.16	het	688.77	333	0.13	-	-	-	-	het	1279.77	292	0.18	het	1198.77	359	0.16	conserved hypothetical protein	-
SNV	NC_002516.2	2119289	2119289	C	T	exonic	PA1938	stopgain	PA1938:PA1938.t01#NC_002516.2#2118925:exon1:c.C364T:p.Q122X,	het	412.77	128	0.19	-	-	-	-	-	-	-	-	-	-	-	-	het	476.77	113	0.22	het	306.77	137	0.16	conserved hypothetical protein	-
SNV	NC_002516.2	2119353	2119353	C	T	exonic	PA1938	nonsynonymous SNV	PA1938:PA1938.t01#NC_002516.2#2118925:exon1:c.C428T:p.A143V,	het	227.77	67	0.16	-	-	-	-	-	-	-	-	-	-	-	-	het	309.77	71	0.2	-	-	-	-	conserved hypothetical protein	-
SNV	NC_002516.2	2119409	2119409	G	A	exonic	PA1938	nonsynonymous SNV	PA1938:PA1938.t01#NC_002516.2#2118925:exon1:c.G484A:p.E162K,	-	-	-	-	-	-	-	-	-	-	-	-	-	-	-	-	het	744.77	29	0.83	-	-	-	-	conserved hypothetical protein	-
SNV	NC_002516.2	2127315	2127315	A	G	exonic	PA1943	nonsynonymous SNV	PA1943:PA1943.t01#NC_002516.2#2126395:exon1:c.T179C:p.V60A,	-	-	-	-	-	-	-	-	-	-	-	-	-	-	-	-	-	-	-	-	het	2691.77	311	0.29	hypothetical protein	-
SNV	NC_002516.2	2170254	2170254	C	G	exonic	PA1984	nonsynonymous SNV	PA1984:PA1984.t01#NC_002516.2#2169987:exon1:c.C267G:p.D89E,	-	-	-	-	-	-	-	-	het	4973.77	168	0.88	het	5435.77	194	0.87	het	5834.77	201	0.85	-	-	-	-	NAD+ dependent aldehyde dehydrogenase ExaC	exaC
SNV	NC_002516.2	2269086	2269086	C	T	exonic	PA2069	nonsynonymous SNV	PA2069:PA2069.t01#NC_002516.2#2267637:exon1:c.G277A:p.G93S,	-	-	-	-	-	-	-	-	-	-	-	-	-	-	-	-	-	-	-	-	het	2436.77	302	0.28	probable carbamoyl transferase	-
SNV	NC_002516.2	2468617	2468617	G	A	exonic	PA2242	nonsynonymous SNV	PA2242:PA2242.t01#NC_002516.2#2468031:exon1:c.G586A:p.G196S,	-	-	-	-	-	-	-	-	-	-	-	-	-	-	-	-	-	-	-	-	het	822.77	322	0.14	hypothetical protein	pslL
SNV	NC_002516.2	2500159	2500159	A	T	exonic	PA2269	nonsynonymous SNV	PA2269:PA2269.t01#NC_002516.2#2499132:exon1:c.T180A:p.N60K,	-	-	-	-	-	-	-	-	-	-	-	-	-	-	-	-	hom	11185.8	302	1	-	-	-	-	conserved hypothetical protein	-
SNV	NC_002516.2	2578126	2578126	T	C	exonic	PA2335	nonsynonymous SNV	PA2335:PA2335.t01#NC_002516.2#2577149:exon1:c.T977C:p.V326A,	-	-	-	-	-	-	-	-	-	-	-	-	-	-	-	-	-	-	-	-	hom	12894.8	333	1	probable TonB-dependent receptor	-
SNV	NC_002516.2	2695086	2695086	A	G	exonic	PA2413	nonsynonymous SNV	PA2413:PA2413.t01#NC_002516.2#2694841:exon1:c.T1166C:p.L389P,	-	-	-	-	-	-	-	-	-	-	-	-	-	-	-	-	-	-	-	-	het	3027.77	350	0.31	L-2	pvdH
SNV	NC_002516.2	2702806	2702806	G	A	exonic	PA2419	nonsynonymous SNV	PA2419:PA2419.t01#NC_002516.2#2702163:exon1:c.G643A:p.V215I,	-	-	-	-	-	-	-	-	-	-	-	-	-	-	-	-	-	-	-	-	het	2192.77	334	0.24	probable hydrolase	-
SNV	NC_002516.2	2743431	2743431	C	T	exonic	PA2444	nonsynonymous SNV	PA2444:PA2444.t01#NC_002516.2#2742400:exon1:c.G227A:p.R76Q,	-	-	-	-	-	-	-	-	-	-	-	-	-	-	-	-	-	-	-	-	het	3556.77	255	0.38	serine hydroxymethyltransferase	glyA2
SNV	NC_002516.2	2767892	2767892	C	G	exonic	PA2462	nonsynonymous SNV	PA2462:PA2462.t01#NC_002516.2#2761920:exon1:c.G10913C:p.G3638A,	het	470.77	198	0.12	-	-	-	-	-	-	-	-	-	-	-	-	-	-	-	-	-	-	-	-	hypothetical protein	-
SNV	NC_002516.2	2768018	2768018	T	C	exonic	PA2462	nonsynonymous SNV	PA2462:PA2462.t01#NC_002516.2#2761920:exon1:c.A10787G:p.D3596G,	het	2796.77	420	0.28	het	2563.77	406	0.27	het	1759.77	416	0.21	het	1880.77	423	0.22	het	2838.77	446	0.28	-	-	-	-	hypothetical protein	-
SNV	NC_002516.2	2768555	2768555	C	T	exonic	PA2462	nonsynonymous SNV	PA2462:PA2462.t01#NC_002516.2#2761920:exon1:c.G10250A:p.R3417Q,	-	-	-	-	-	-	-	-	het	3349.77	178	0.71	het	3346.77	174	0.69	het	4349.77	208	0.79	het	4501.77	209	0.77	hypothetical protein	-
SNV	NC_002516.2	2768847	2768847	C	T	exonic	PA2462	nonsynonymous SNV	PA2462:PA2462.t01#NC_002516.2#2761920:exon1:c.G9958A:p.A3320T,	-	-	-	-	hom	1940.77	63	1	hom	2077.77	66	1	hom	991.77	32	1	hom	1576.77	52	1	hom	2077.77	66	1	hypothetical protein	-
SNV	NC_002516.2	2775302	2775302	C	T	exonic	PA2462	nonsynonymous SNV	PA2462:PA2462.t01#NC_002516.2#2761920:exon1:c.G3503A:p.S1168N,	hom	618.77	13	1	-	-	-	-	-	-	-	-	-	-	-	-	-	-	-	-	-	-	-	-	hypothetical protein	-
SNV	NC_002516.2	2779570	2779570	G	C	exonic	PA2463	nonsynonymous SNV	PA2463:PA2463.t01#NC_002516.2#2778916:exon1:c.C1045G:p.L349V,	hom	1354.77	45	1	-	-	-	-	-	-	-	-	hom	1287.77	42	1	hom	1075.77	35	1	hom	1305.77	43	1	hypothetical protein	-
SNV	NC_002516.2	2883803	2883803	A	G	exonic	PA2551	nonsynonymous SNV	PA2551:PA2551.t01#NC_002516.2#2883156:exon1:c.A647G:p.K216R,	-	-	-	-	-	-	-	-	-	-	-	-	-	-	-	-	-	-	-	-	hom	12427.8	308	1	probable transcriptional regulator	-
SNV	NC_002516.2	3182002	3182002	T	C	exonic	PA2828	nonsynonymous SNV	PA2828:PA2828.t01#NC_002516.2#3181136:exon1:c.T866C:p.L289P,	-	-	-	-	-	-	-	-	-	-	-	-	-	-	-	-	-	-	-	-	het	2471.77	302	0.27	probable aminotransferase	-
SNV	NC_002516.2	3466683	3466683	T	C	exonic	PA3088	nonsynonymous SNV	PA3088:PA3088.t01#NC_002516.2#3466072:exon1:c.A278G:p.N93S,	-	-	-	-	-	-	-	-	-	-	-	-	-	-	-	-	-	-	-	-	hom	10914.8	275	1	conserved hypothetical protein	-
SNV	NC_002516.2	3523037	3523037	T	C	exonic	PA3139	nonsynonymous SNV	PA3139:PA3139.t01#NC_002516.2#3522747:exon1:c.T290C:p.V97A,	-	-	-	-	-	-	-	-	-	-	-	-	-	-	-	-	-	-	-	-	het	6638.77	265	0.72	probable amino acid aminotransferase	-
SNV	NC_002516.2	3558951	3558951	G	A	exonic	PA3168	nonsynonymous SNV	PA3168:PA3168.t01#NC_002516.2#3556426:exon1:c.C248T:p.T83I,	-	-	-	-	-	-	-	-	-	-	-	-	hom	11888.8	262	1	-	-	-	-	hom	13713.8	310	0.99	DNA gyrase subunit A	gyrA
SNV	NC_002516.2	3558952	3558952	T	C	exonic	PA3168	nonsynonymous SNV	PA3168:PA3168.t01#NC_002516.2#3556426:exon1:c.A247G:p.T83A,	-	-	-	-	-	-	-	-	-	-	-	-	-	-	-	-	hom	13096.8	292	1	hom	13713.8	311	0.99	DNA gyrase subunit A	gyrA
SNV	NC_002516.2	3686843	3686843	G	T	exonic	PA3294	nonsynonymous SNV	PA3294:PA3294.t01#NC_002516.2#3686583:exon1:c.C1808A:p.T603K,	-	-	-	-	hom	6383.77	176	0.98	hom	6042.77	158	1	-	-	-	-	-	-	-	-	-	-	-	-	VgrG4a	vgrG4a
SNV	NC_002516.2	3693824	3693824	G	A	exonic	PA3297	nonsynonymous SNV	PA3297:PA3297.t01#NC_002516.2#3691023:exon1:c.C1181T:p.A394V,	-	-	-	-	-	-	-	-	-	-	-	-	-	-	-	-	-	-	-	-	het	2214.77	296	0.28	probable ATP-dependent helicase	-
SNV	NC_002516.2	3762036	3762036	G	A	exonic	PA3350	nonsynonymous SNV	PA3350:PA3350.t01#NC_002516.2#3761960:exon1:c.G76A:p.G26S,	-	-	-	-	-	-	-	-	-	-	-	-	-	-	-	-	-	-	-	-	het	6191.77	285	0.67	hypothetical protein	-
SNV	NC_002516.2	3901695	3901695	A	G	exonic	PA3486	nonsynonymous SNV	PA3486:PA3486.t01#NC_002516.2#3900232:exon1:c.A1463G:p.D488G,	hom	457.77	15	1	hom	372.77	13	1	hom	550.77	18	1	-	-	-	-	hom	739.77	24	1	hom	687.77	23	1	VgrG4b	vgrG4b
SNV	NC_002516.2	3907727	3907727	G	A	exonic	PA3489	nonsynonymous SNV	PA3489:PA3489.t01#NC_002516.2#3907267:exon1:c.G460A:p.A154T,	-	-	-	-	-	-	-	-	-	-	-	-	-	-	-	-	-	-	-	-	hom	12391.8	325	1	conserved hypothetical protein	-
SNV	NC_002516.2	3920521	3920521	C	G	exonic	PA3504	nonsynonymous SNV	PA3504:PA3504.t01#NC_002516.2#3919773:exon1:c.G738C:p.M246I,	-	-	-	-	hom	466.77	11	1	-	-	-	-	-	-	-	-	-	-	-	-	-	-	-	-	probable aldehyde dehydrogenase	-
SNV	NC_002516.2	3920522	3920522	A	T	exonic	PA3504	nonsynonymous SNV	PA3504:PA3504.t01#NC_002516.2#3919773:exon1:c.T737A:p.M246K,	-	-	-	-	hom	466.77	11	1	-	-	-	-	-	-	-	-	-	-	-	-	-	-	-	-	probable aldehyde dehydrogenase	-
SNV	NC_002516.2	4005896	4005896	C	T	exonic	PA3573	nonsynonymous SNV	PA3573:PA3573.t01#NC_002516.2#4004966:exon1:c.G250A:p.A84T,	-	-	-	-	-	-	-	-	-	-	-	-	-	-	-	-	-	-	-	-	hom	12018.8	320	1	probable major facilitator superfamily (MFS) transporter	-
SNV	NC_002516.2	4009051	4009051	T	A	exonic	PA3577	nonsynonymous SNV	PA3577:PA3577.t01#NC_002516.2#4008937:exon1:c.A1T:p.M1L,	hom	8395.77	182	1	-	-	-	-	-	-	-	-	-	-	-	-	-	-	-	-	-	-	-	-	hypothetical protein	-
SNV	NC_002516.2	4019812	4019812	G	A	exonic	PA3587	nonsynonymous SNV	PA3587:PA3587.t01#NC_002516.2#4019742:exon1:c.G70A:p.E24K,	-	-	-	-	-	-	-	-	-	-	-	-	-	-	-	-	-	-	-	-	hom	14311.8	371	1	transcriptional regulator MetR	metR
SNV	NC_002516.2	4243719	4243719	T	C	exonic	PA3785	nonsynonymous SNV	PA3785:PA3785.t01#NC_002516.2#4243708:exon1:c.A467G:p.H156R,	-	-	-	-	-	-	-	-	-	-	-	-	-	-	-	-	-	-	-	-	het	2658.77	304	0.3	putative copper binding protein	-
SNV	NC_002516.2	4317944	4317944	T	C	exonic	PA3858	nonsynonymous SNV	PA3858:PA3858.t01#NC_002516.2#4316936:exon1:c.A19G:p.T7A,	-	-	-	-	-	-	-	-	-	-	-	-	-	-	-	-	-	-	-	-	het	8348.77	332	0.71	probable amino acid-binding protein	-
SNV	NC_002516.2	4432262	4432262	C	T	exonic	PA3951	nonsynonymous SNV	PA3951:PA3951.t01#NC_002516.2#4432025:exon1:c.G268A:p.A90T,	-	-	-	-	-	-	-	-	-	-	-	-	-	-	-	-	-	-	-	-	het	2407.77	345	0.26	conserved hypothetical protein	-
SNV	NC_002516.2	4655896	4655896	G	A	exonic	PA4160	nonsynonymous SNV	PA4160:PA4160.t01#NC_002516.2#4655367:exon1:c.G529A:p.A177T,	-	-	-	-	-	-	-	-	-	-	-	-	-	-	-	-	-	-	-	-	het	2136.77	340	0.25	ferric enterobactin transport protein FepD	fepD
SNV	NC_002516.2	4910102	4910102	C	T	exonic	PA4378	nonsynonymous SNV	PA4378:PA4378.t01#NC_002516.2#4909400:exon1:c.G4A:p.A2T,	-	-	-	-	-	-	-	-	-	-	-	-	-	-	-	-	-	-	-	-	hom	11273.8	281	1	WarB	warB
SNV	NC_002516.2	5069797	5069797	G	A	exonic	PA4526	nonsynonymous SNV	PA4526:PA4526.t01#NC_002516.2#5069762:exon1:c.G35A:p.R12Q,	-	-	-	-	-	-	-	-	-	-	-	-	-	-	-	-	-	-	-	-	hom	11264.8	291	1	type 4 fimbrial biogenesis protein PilB	pilB
SNV	NC_002516.2	5101231	5101231	C	A	exonic	PA4554	nonsynonymous SNV	PA4554:PA4554.t01#NC_002516.2#5100682:exon1:c.C549A:p.S183R,	hom	916.77	19	1	hom	826.77	17	1	-	-	-	-	hom	961.77	19	1	hom	916.77	18	1	hom	961.77	19	1	type 4 fimbrial biogenesis protein PilY1	pilY1
SNV	NC_002516.2	5156098	5156098	G	A	exonic	PA4600	nonsynonymous SNV	PA4600:PA4600.t01#NC_002516.2#5155560:exon1:c.G538A:p.G180S,	-	-	-	-	-	-	-	-	-	-	-	-	-	-	-	-	-	-	-	-	hom	12085.8	321	1	transcriptional regulator NfxB	nfxB
SNV	NC_002516.2	5156124	5156124	A	C	exonic	PA4600	stoploss	PA4600:PA4600.t01#NC_002516.2#5155560:exon1:c.A564C:p.X188C,	-	-	-	-	-	-	-	-	-	-	-	-	hom	13899.8	304	1	hom	14749.8	321	1	-	-	-	-	transcriptional regulator NfxB	nfxB
SNV	NC_002516.2	5159535	5159535	G	A	exonic	PA4601	nonsynonymous SNV	PA4601:PA4601.t01#NC_002516.2#5156367:exon1:c.G3168A:p.M1056I,	hom	9848.77	261	0.99	-	-	-	-	-	-	-	-	-	-	-	-	-	-	-	-	-	-	-	-	motility regulator	morA
SNV	NC_002516.2	5159831	5159831	T	A	exonic	PA4601	nonsynonymous SNV	PA4601:PA4601.t01#NC_002516.2#5156367:exon1:c.T3464A:p.L1155Q,	-	-	-	-	-	-	-	-	hom	12456.8	326	1	-	-	-	-	-	-	-	-	-	-	-	-	motility regulator	morA
SNV	NC_002516.2	5187462	5187462	G	C	exonic	PA4625	nonsynonymous SNV	PA4625:PA4625.t01#NC_002516.2#5186410:exon1:c.C5414G:p.A1805G,	-	-	-	-	-	-	-	-	het	1863.77	86	0.55	het	2331.77	96	0.6	het	2628.77	101	0.63	hom	2401.77	49	1	cyclic diguanylate-regulated TPS partner A	cdrA
SNV	NC_002516.2	5187828	5187828	T	G	exonic	PA4625	nonsynonymous SNV	PA4625:PA4625.t01#NC_002516.2#5186410:exon1:c.A5048C:p.E1683A,	-	-	-	-	-	-	-	-	-	-	-	-	-	-	-	-	-	-	-	-	het	447.77	17	0.76	cyclic diguanylate-regulated TPS partner A	cdrA
SNV	NC_002516.2	5187837	5187837	G	A	exonic	PA4625	nonsynonymous SNV	PA4625:PA4625.t01#NC_002516.2#5186410:exon1:c.C5039T:p.A1680V,	-	-	-	-	het	1320.77	74	0.49	het	805.77	44	0.5	het	1225.77	49	0.65	het	1170.77	52	0.6	-	-	-	-	cyclic diguanylate-regulated TPS partner A	cdrA
SNV	NC_002516.2	5188188	5188188	G	C	exonic	PA4625	nonsynonymous SNV	PA4625:PA4625.t01#NC_002516.2#5186410:exon1:c.C4688G:p.A1563G,	-	-	-	-	-	-	-	-	hom	2135.77	52	0.92	-	-	-	-	-	-	-	-	hom	2191.77	51	0.96	cyclic diguanylate-regulated TPS partner A	cdrA
SNV	NC_002516.2	5188731	5188731	C	T	exonic	PA4625	nonsynonymous SNV	PA4625:PA4625.t01#NC_002516.2#5186410:exon1:c.G4145A:p.S1382N,	-	-	-	-	het	163.77	10	0.5	-	-	-	-	-	-	-	-	-	-	-	-	-	-	-	-	cyclic diguanylate-regulated TPS partner A	cdrA
SNV	NC_002516.2	5189325	5189325	G	C	exonic	PA4625	nonsynonymous SNV	PA4625:PA4625.t01#NC_002516.2#5186410:exon1:c.C3551G:p.T1184S,	het	3440.77	342	0.29	-	-	-	-	-	-	-	-	het	3717.77	368	0.29	-	-	-	-	het	2634.77	364	0.23	cyclic diguanylate-regulated TPS partner A	cdrA
SNV	NC_002516.2	5189397	5189397	G	C	exonic	PA4625	nonsynonymous SNV	PA4625:PA4625.t01#NC_002516.2#5186410:exon1:c.C3479G:p.A1160G,	het	855.77	253	0.15	-	-	-	-	het	618.77	230	0.13	het	800.77	367	0.13	-	-	-	-	-	-	-	-	cyclic diguanylate-regulated TPS partner A	cdrA
SNV	NC_002516.2	5189476	5189476	G	C	exonic	PA4625	nonsynonymous SNV	PA4625:PA4625.t01#NC_002516.2#5186410:exon1:c.C3400G:p.L1134V,	hom	5097.77	115	1	hom	5657.77	127	1	hom	4344.77	98	1	-	-	-	-	-	-	-	-	hom	5886.77	133	0.99	cyclic diguanylate-regulated TPS partner A	cdrA
SNV	NC_002516.2	5189697	5189697	T	C	exonic	PA4625	nonsynonymous SNV	PA4625:PA4625.t01#NC_002516.2#5186410:exon1:c.A3179G:p.N1060S,	-	-	-	-	-	-	-	-	het	1209.77	277	0.19	het	637.77	313	0.12	-	-	-	-	het	1144.77	277	0.18	cyclic diguanylate-regulated TPS partner A	cdrA
SNV	NC_002516.2	5219504	5219504	A	G	exonic	PA4652	nonsynonymous SNV	PA4652:PA4652.t01#NC_002516.2#5217568:exon1:c.A1936G:p.T646A,	-	-	-	-	-	-	-	-	-	-	-	-	-	-	-	-	-	-	-	-	het	6936.77	275	0.71	Fimbrial usher protein CupE5	cupE5
SNV	NC_002516.2	5281996	5281996	G	A	exonic	PA4701	nonsynonymous SNV	PA4701:PA4701.t01#NC_002516.2#5280504:exon1:c.G1492A:p.V498I,	hom	13028.8	288	1	hom	12735.8	282	1	hom	11445.8	255	1	hom	11803.8	262	1	-	-	-	-	hom	11118.8	247	1	conserved hypothetical protein	-
SNV	NC_002516.2	5323586	5323586	G	A	exonic	PA4740	nonsynonymous SNV	PA4740:PA4740.t01#NC_002516.2#5323373:exon1:c.C1894T:p.R632C,	-	-	-	-	-	-	-	-	-	-	-	-	-	-	-	-	-	-	-	-	hom	10947.8	270	1	polyribonucleotide nucleotidyltransferase	pnp
SNV	NC_002516.2	5331020	5331020	C	T	exonic	PA4745	nonsynonymous SNV	PA4745:PA4745.t01#NC_002516.2#5329976:exon1:c.G439A:p.V147I,	-	-	-	-	-	-	-	-	-	-	-	-	-	-	-	-	-	-	-	-	hom	8414.77	226	1	N utilization substance protein A	nusA
SNV	NC_002516.2	5574216	5574216	C	T	exonic	PA4964	nonsynonymous SNV	PA4964:PA4964.t01#NC_002516.2#5572221:exon1:c.G271A:p.E91K,	-	-	-	-	-	-	-	-	-	-	-	-	hom	11076.8	291	0.99	-	-	-	-	-	-	-	-	topoisomerase IV subunit A	parC
SNV	NC_002516.2	5574227	5574227	G	A	exonic	PA4964	nonsynonymous SNV	PA4964:PA4964.t01#NC_002516.2#5572221:exon1:c.C260T:p.S87L,	-	-	-	-	-	-	-	-	-	-	-	-	-	-	-	-	-	-	-	-	hom	11767.8	304	1	topoisomerase IV subunit A	parC
SNV	NC_002516.2	5576162	5576162	G	A	exonic	PA4967	nonsynonymous SNV	PA4967:PA4967.t01#NC_002516.2#5576027:exon1:c.C1756T:p.R586W,	-	-	-	-	-	-	-	-	-	-	-	-	-	-	-	-	-	-	-	-	hom	12351.8	327	1	topoisomerase IV subunit B	parE
SNV	NC_002516.2	5588736	5588736	G	A	exonic	PA4977	nonsynonymous SNV	PA4977:PA4977.t01#NC_002516.2#5587573:exon1:c.C518T:p.A173V,	-	-	-	-	-	-	-	-	-	-	-	-	-	-	-	-	-	-	-	-	het	1888.77	282	0.26	2-ketoarginine decarboxylase	aruI
SNV	NC_002516.2	5619132	5619132	C	T	exonic	PA5001	nonsynonymous SNV	PA5001:PA5001.t01#NC_002516.2#5618578:exon1:c.G404A:p.G135D,	-	-	-	-	het	8348.77	249	0.92	-	-	-	-	-	-	-	-	-	-	-	-	-	-	-	-	cell surface-sugar biosynthetic glycosyltransferase	ssg
SNV	NC_002516.2	5711776	5711776	G	T	exonic	PA5074	nonsynonymous SNV	PA5074:PA5074.t01#NC_002516.2#5711476:exon1:c.C436A:p.Q146K,	-	-	-	-	het	1017.77	313	0.15	-	-	-	-	het	730.77	363	0.12	-	-	-	-	-	-	-	-	probable ATP-binding component of ABC transporter	-
SNV	NC_002516.2	5767267	5767267	T	C	exonic	PA5119	nonsynonymous SNV	PA5119:PA5119.t01#NC_002516.2#5766483:exon1:c.T784C:p.Y262H,	-	-	-	-	-	-	-	-	-	-	-	-	-	-	-	-	-	-	-	-	hom	12466.8	309	1	glutamine synthetase	glnA
SNV	NC_002516.2	5822173	5822173	G	C	exonic	PA5170	nonsynonymous SNV	PA5170:PA5170.t01#NC_002516.2#5820909:exon1:c.G1264C:p.G422R,	-	-	-	-	-	-	-	-	-	-	-	-	-	-	-	-	-	-	-	-	hom	13982.8	317	1	arginine/ornithine antiporter	arcD
SNV	NC_002516.2	5958569	5958569	G	A	exonic	PA5293	nonsynonymous SNV	PA5293:PA5293.t01#NC_002516.2#5958407:exon1:c.C757T:p.R253C,	-	-	-	-	-	-	-	-	-	-	-	-	-	-	-	-	-	-	-	-	het	2290.77	297	0.27	probable transcriptional regulator	-
SNV	NC_002516.2	6094111	6094111	C	A	exonic	PA5415	nonsynonymous SNV	PA5415:PA5415.t01#NC_002516.2#6094023:exon1:c.C88A:p.L30I,	-	-	-	-	-	-	-	-	-	-	-	-	-	-	-	-	-	-	-	-	hom	5481.77	124	1	serine hydroxymethyltransferase	glyA1
SNV	NC_002516.2	6094138	6094138	A	G	exonic	PA5415	nonsynonymous SNV	PA5415:PA5415.t01#NC_002516.2#6094023:exon1:c.A115G:p.T39A,	-	-	-	-	-	-	-	-	-	-	-	-	-	-	-	-	-	-	-	-	hom	4515.77	124	1	serine hydroxymethyltransferase	glyA1
SNV	NC_002516.2	6130908	6130908	T	C	exonic	PA5442	nonsynonymous SNV	PA5442:PA5442.t01#NC_002516.2#6128055:exon1:c.A4G:p.T2A,	-	-	-	-	-	-	-	-	-	-	-	-	-	-	-	-	-	-	-	-	hom	13753.8	359	1	conserved hypothetical protein	-
SNV	NC_002516.2	6226571	6226571	G	A	exonic	PA5532	stopgain	PA5532:PA5532.t01#NC_002516.2#6226220:exon1:c.C409T:p.Q137X,	-	-	-	-	-	-	-	-	-	-	-	-	-	-	-	-	-	-	-	-	het	9867.77	410	0.7	hypothetical protein	-
SNV	NC_002516.2	6249875	6249875	T	C	exonic	PA5555	nonsynonymous SNV	PA5555:PA5555.t01#NC_002516.2#6249684:exon1:c.A671G:p.E224G,	-	-	-	-	-	-	-	-	-	-	-	-	-	-	-	-	-	-	-	-	het	8603.77	353	0.7	ATP synthase gamma chain	atpG
INDEL	NC_002516.2	5646	5646	-	CAC	exonic	PA0004	nonframeshift insertion	PA0004:PA0004.t01#NC_002516.2#4274:exon1:c.1372_1373insCAC:p.A458delinsAP,	-	-	-	-	-	-	-	-	-	-	-	-	-	-	-	-	hom	14978.7	323	1	-	-	-	-	DNA gyrase subunit B	gyrB
INDEL	NC_002516.2	208624	208624	G	-	exonic	PA0183	frameshift deletion	PA0183:PA0183.t01#NC_002516.2#207922:exon1:c.910delC:p.Q304fs,	het	699.73	340	0.02	het	895.73	294	0.01	-	-	-	-	het	879.73	335	0.02	het	1077.73	343	0.04	-	-	-	-	arylsulfatase	atsA
INDEL	NC_002516.2	265629	265629	-	G	exonic	PA0235	frameshift insertion	PA0235:PA0235.t01#NC_002516.2#264963:exon1:c.681dupC:p.I228fs,	-	-	-	-	-	-	-	-	-	-	-	-	-	-	-	-	-	-	-	-	hom	12481.7	391	1	4-hydroxybenzoate transporter PcaK	pcaK
INDEL	NC_002516.2	409551	409551	-	G	exonic	PA0366	frameshift insertion	PA0366:PA0366.t01#NC_002516.2#409503:exon1:c.1383dupC:p.Y462fs,	-	-	-	-	-	-	-	-	-	-	-	-	-	-	-	-	-	-	-	-	het	6055.73	316	0.74	LaoC	laoC
INDEL	NC_002516.2	557967	557967	C	-	exonic	PA0498	frameshift deletion	PA0498:PA0498.t01#NC_002516.2#557353:exon1:c.395delG:p.G132fs,	-	-	-	-	-	-	-	-	-	-	-	-	-	-	-	-	-	-	-	-	het	1494.73	302	0.26	hypothetical protein	-
INDEL	NC_002516.2	673489	673489	-	TC	exonic	PA0611	frameshift insertion	PA0611:PA0611.t01#NC_002516.2#673190:exon1:c.472_473insGA:p.L158fs,	-	-	-	-	het	2635.73	320	0.25	-	-	-	-	het	3189.73	385	0.25	-	-	-	-	-	-	-	-	transcriptional regulator PrtR	prtR
INDEL	NC_002516.2	673493	673494	GG	-	exonic	PA0611	frameshift deletion	PA0611:PA0611.t01#NC_002516.2#673190:exon1:c.468_469del:p.A156fs,	-	-	-	-	het	2545.73	321	0.24	het	2820.73	379	0.23	het	3003.73	395	0.24	-	-	-	-	-	-	-	-	transcriptional regulator PrtR	prtR
INDEL	NC_002516.2	673507	673511	GCCGA	-	exonic	PA0611	frameshift deletion	PA0611:PA0611.t01#NC_002516.2#673190:exon1:c.451_455del:p.S151fs,	-	-	-	-	het	2008.73	316	0.21	het	2484.73	366	0.22	het	2734.73	387	0.23	-	-	-	-	het	1782.73	376	0.18	transcriptional regulator PrtR	prtR
INDEL	NC_002516.2	673511	673511	-	TTTTT	exonic	PA0611	frameshift insertion	PA0611:PA0611.t01#NC_002516.2#673190:exon1:c.450_451insAAAAA:p.S151fs,	-	-	-	-	het	2014.73	308	0.22	het	2490.73	358	0.23	het	2752.73	378	0.23	-	-	-	-	het	1794.73	363	0.18	transcriptional regulator PrtR	prtR
INDEL	NC_002516.2	673528	673528	-	C	exonic	PA0611	frameshift insertion	PA0611:PA0611.t01#NC_002516.2#673190:exon1:c.433dupG:p.A145fs,	-	-	-	-	het	1426.73	304	0.17	-	-	-	-	-	-	-	-	-	-	-	-	-	-	-	-	transcriptional regulator PrtR	prtR
INDEL	NC_002516.2	678881	678883	GCT	-	exonic	PA0620	nonframeshift deletion	PA0620:PA0620.t01#NC_002516.2#678820:exon1:c.61_63del:p.21_21del,	-	-	-	-	het	1486.73	262	0.19	-	-	-	-	het	1308.73	357	0.15	het	2391.73	366	0.21	-	-	-	-	probable bacteriophage protein	-
INDEL	NC_002516.2	679392	679392	T	-	exonic	PA0620	frameshift deletion	PA0620:PA0620.t01#NC_002516.2#678820:exon1:c.572delT:p.I191fs,	het	1321.73	302	0.16	het	2242.73	320	0.21	het	1822.73	317	0.18	het	1380.73	352	0.14	het	2517.73	331	0.22	-	-	-	-	probable bacteriophage protein	-
INDEL	NC_002516.2	685574	685574	-	G	exonic	PA0625	frameshift insertion	PA0625:PA0625.t01#NC_002516.2#683598:exon1:c.1977dupG:p.L659fs,	-	-	-	-	-	-	-	-	-	-	-	-	-	-	-	-	-	-	-	-	hom	8830.73	303	0.99	hypothetical protein	-
INDEL	NC_002516.2	1268284	1268284	-	G	exonic	PA1169	frameshift insertion	PA1169:PA1169.t01#NC_002516.2#1267679:exon1:c.606dupG:p.Q202fs,	-	-	-	-	-	-	-	-	-	-	-	-	-	-	-	-	-	-	-	-	het	5611.73	297	0.72	probable lipoxygenase	-
INDEL	NC_002516.2	1558561	1558596	AGCGTGGAAGCGGAAAACCGGGCCGAGGCCAACCGT	-	exonic	PA1430	nonframeshift deletion	PA1430:PA1430.t01#NC_002516.2#1558170:exon1:c.391_426del:p.131_142del,	-	-	-	-	-	-	-	-	hom	11781.7	263	1	-	-	-	-	-	-	-	-	-	-	-	-	transcriptional regulator LasR	lasR
INDEL	NC_002516.2	2041395	2041395	-	CCCG	exonic	PA1874	frameshift insertion	PA1874:PA1874.t01#NC_002516.2#2036440:exon1:c.4955_4956insCCCG:p.A1652fs,	-	-	-	-	-	-	-	-	-	-	-	-	-	-	-	-	het	1015.73	290	0.15	-	-	-	-	hypothetical protein	-
INDEL	NC_002516.2	2041400	2041403	GCAG	-	exonic	PA1874	frameshift deletion	PA1874:PA1874.t01#NC_002516.2#2036440:exon1:c.4960_4963del:p.A1654fs,	-	-	-	-	het	3121.73	329	0.27	-	-	-	-	het	2740.73	291	0.26	-	-	-	-	-	-	-	-	hypothetical protein	-
INDEL	NC_002516.2	2041555	2041555	-	GCCAACGGC	exonic	PA1874	nonframeshift insertion	PA1874:PA1874.t01#NC_002516.2#2036440:exon1:c.5115_5116insGCCAACGGC:p.L1705delinsLANG,	het	1771.73	185	0.18	-	-	-	-	-	-	-	-	-	-	-	-	-	-	-	-	-	-	-	-	hypothetical protein	-
INDEL	NC_002516.2	2041616	2041616	-	CCAGCACCACGGTGGAC	exonic	PA1874	frameshift insertion	PA1874:PA1874.t01#NC_002516.2#2036440:exon1:c.5176_5177insCCAGCACCACGGTGGAC:p.V1726fs,	-	-	-	-	hom	7481.73	179	0.98	hom	6658.73	160	0.97	hom	7348.73	173	0.99	hom	7002.73	167	0.98	hom	8930.73	215	0.97	hypothetical protein	-
INDEL	NC_002516.2	2041618	2041618	-	GGTGGCGCCGGCCGCGCCGGTGATCGACCCGAGCAACGGCAGCGTGATCGCCGGTACCGCGGAAGCCGGTGCGACGGTGATCCTCACCGACGGCGGCGGCAACCCGATAGGGCAGGCCACCGCCGATGGCAGCGGCAACTGGAGCTTCACTCCGGGCACACCGCTGACCAACGGCACGGTGATCAATGCGGTGGCCCAGGACGCCGCCGGCAACACCAGCGGTCCGGTT	exonic	PA1874	frameshift insertion	PA1874:PA1874.t01#NC_002516.2#2036440:exon1:c.5178_5179insGGTGGCGCCGGCCGCGCCGGTGATCGACCCGAGCAACGGCAGCGTGATCGCCGGTACCGCGGAAGCCGGTGCGACGGTGATCCTCACCGACGGCGGCGGCAACCCGATAGGGCAGGCCACCGCCGATGGCAGCGGCAACTGGAGCTTCACTCCGGGCACACCGCTGACCAACGGCACGGTGATCAATGCGGTGGCCCAGGACGCCGCCGGCAACACCAGCGGTCCGGTT:p.V1726fs,	-	-	-	-	hom	17235.7	376	0.99	-	-	-	-	-	-	-	-	-	-	-	-	-	-	-	-	hypothetical protein	-
INDEL	NC_002516.2	2041618	2041618	-	GGTGGCGCCGGCCGCGCCGGTGATCGACCCGAGCAACGGCAGCGTGATCGCCGGTACCGCGGAAGCCGGTGCGACGGTGATCCTCACCGATGGCGGCGGCAACCCGATAGGGCAGGCCACCGCCGATGGCAGCGGCAACTGGAGCTTCACTCCGGGCACACCGCTGACCAACGGCACGGTGATCAATGCGGTGGCCCAGGACGCCGCCGGCAACACCAGCGGTCCGGTT	exonic	PA1874	frameshift insertion	PA1874:PA1874.t01#NC_002516.2#2036440:exon1:c.5178_5179insGGTGGCGCCGGCCGCGCCGGTGATCGACCCGAGCAACGGCAGCGTGATCGCCGGTACCGCGGAAGCCGGTGCGACGGTGATCCTCACCGATGGCGGCGGCAACCCGATAGGGCAGGCCACCGCCGATGGCAGCGGCAACTGGAGCTTCACTCCGGGCACACCGCTGACCAACGGCACGGTGATCAATGCGGTGGCCCAGGACGCCGCCGGCAACACCAGCGGTCCGGTT:p.V1726fs,	-	-	-	-	-	-	-	-	-	-	-	-	hom	17057.7	376	1	-	-	-	-	-	-	-	-	hypothetical protein	-
INDEL	NC_002516.2	2119452	2119452	-	G	exonic	PA1938	frameshift insertion	PA1938:PA1938.t01#NC_002516.2#2118925:exon1:c.528dupG:p.Q176fs,	het	231.73	11	0.82	hom	466.73	15	1	hom	299.86	12	0.92	hom	332.73	11	1	hom	394.73	13	1	hom	395.73	13	1	conserved hypothetical protein	-
INDEL	NC_002516.2	2279537	2279537	-	GCGCGGCTGGGCGAATGAAAAAGGGCGCGGGCCAGTATCGGCGCCGCGCCCTTTTGC	exonic	PA2074	nonframeshift insertion	PA2074:PA2074.t01#NC_002516.2#2278981:exon1:c.556_557insGCGCGGCTGGGCGAATGAAAAAGGGCGCGGGCCAGTATCGGCGCCGCGCCCTTTTGC:p.A186delinsGAAGRMKKGAGQYRRRALLP,	hom	5444.73	126	1	hom	5647.73	130	1	-	-	-	-	-	-	-	-	-	-	-	-	hom	7249.73	166	1	hypothetical protein	-
INDEL	NC_002516.2	2280704	2280704	-	G	exonic	PA2075	frameshift insertion	PA2075:PA2075.t01#NC_002516.2#2279916:exon1:c.874dupC:p.L292fs,	-	-	-	-	-	-	-	-	-	-	-	-	-	-	-	-	-	-	-	-	het	5614.73	285	0.74	hypothetical protein	-
INDEL	NC_002516.2	2500767	2500767	-	CCTA	exonic	PA2270	frameshift insertion	PA2270:PA2270.t01#NC_002516.2#2500484:exon1:c.283_284insCCTA:p.A95fs,	-	-	-	-	-	-	-	-	-	-	-	-	-	-	-	-	-	-	-	-	hom	12961.7	287	1	probable transcriptional regulator	-
INDEL	NC_002516.2	2501031	2501035	TGCCA	-	exonic	PA2270	frameshift deletion	PA2270:PA2270.t01#NC_002516.2#2500484:exon1:c.547_551del:p.C183fs,	-	-	-	-	-	-	-	-	-	-	-	-	-	-	-	-	hom	10254.7	233	1	-	-	-	-	probable transcriptional regulator	-
INDEL	NC_002516.2	2760357	2760357	-	GCGTTAATATAGATTT	exonic	PA2460	frameshift insertion	PA2460:PA2460.t01#NC_002516.2#2760322:exon1:c.262_263insAAATCTATATTAACGC:p.T88fs,	-	-	-	-	hom	2530.73	58	1	-	-	-	-	-	-	-	-	hom	1578.73	37	1	-	-	-	-	hypothetical protein	-
INDEL	NC_002516.2	2760359	2760359	-	CCTCCGGGTTCCACTACGTGAGTAGCCTCCGGTAGAAAACTCATCATCTTCTCGCCAGGACCCATATATGGGTTTGTAGCGATTACCTCGCCTAGCGATCCGTCTT	exonic	PA2460	frameshift insertion	PA2460:PA2460.t01#NC_002516.2#2760322:exon1:c.260_261insAAGACGGATCGCTAGGCGAGGTAATCGCTACAAACCCATATATGGGTCCTGGCGAGAAGATGATGAGTTTTCTACCGGAGGCTACTCACGTAGTGGAACCCGGAGG:p.Q87fs,	-	-	-	-	hom	2530.73	58	1	-	-	-	-	-	-	-	-	hom	1578.73	37	1	-	-	-	-	hypothetical protein	-
INDEL	NC_002516.2	2769664	2769723	GCCGCCACGGTTGTCCAGGTTGGCGGCGCTCAGGCGCAGCGACTGCTTGCCACTGAGGGC	-	exonic	PA2462	nonframeshift deletion	PA2462:PA2462.t01#NC_002516.2#2761920:exon1:c.9082_9141del:p.3028_3047del,	het	729.73	69	0.32	het	1069.73	77	0.39	het	1007.73	62	0.45	-	-	-	-	het	865.73	52	0.46	-	-	-	-	hypothetical protein	-
INDEL	NC_002516.2	3101657	3101657	-	CATGCG	exonic	PA2739	nonframeshift insertion	PA2739:PA2739.t01#NC_002516.2#3100115:exon1:c.837_838insCGCATG:p.A280delinsRMA,	-	-	-	-	-	-	-	-	-	-	-	-	-	-	-	-	hom	12841.7	282	1	-	-	-	-	phenylalanyl-tRNA synthetase	pheT
INDEL	NC_002516.2	3548375	3548375	-	C	exonic	PA3162	frameshift insertion	PA3162:PA3162.t01#NC_002516.2#3548109:exon1:c.1414dupG:p.D472fs,	-	-	-	-	-	-	-	-	-	-	-	-	hom	10233.7	267	1	-	-	-	-	-	-	-	-	30S ribosomal protein S1	rpsA
INDEL	NC_002516.2	3920510	3920513	GACA	-	exonic	PA3504	frameshift deletion	PA3504:PA3504.t01#NC_002516.2#3919773:exon1:c.746_749del:p.V249fs,	-	-	-	-	hom	457.73	11	1	-	-	-	-	-	-	-	-	-	-	-	-	-	-	-	-	probable aldehyde dehydrogenase	-
INDEL	NC_002516.2	3920517	3920518	GC	-	exonic	PA3504	frameshift deletion	PA3504:PA3504.t01#NC_002516.2#3919773:exon1:c.741_742del:p.M247fs,	-	-	-	-	hom	457.73	11	1	-	-	-	-	-	-	-	-	-	-	-	-	-	-	-	-	probable aldehyde dehydrogenase	-
INDEL	NC_002516.2	3920525	3920525	-	TTA	exonic	PA3504	nonframeshift insertion	PA3504:PA3504.t01#NC_002516.2#3919773:exon1:c.733_734insTAA:p.K245delinsIK,	-	-	-	-	hom	457.73	11	1	-	-	-	-	-	-	-	-	-	-	-	-	-	-	-	-	probable aldehyde dehydrogenase	-
INDEL	NC_002516.2	3920540	3920540	-	T	exonic	PA3504	frameshift insertion	PA3504:PA3504.t01#NC_002516.2#3919773:exon1:c.718_719insA:p.R240fs,	-	-	-	-	hom	408.74	10	1	-	-	-	-	-	-	-	-	-	-	-	-	-	-	-	-	probable aldehyde dehydrogenase	-
INDEL	NC_002516.2	3920546	3920547	AT	-	exonic	PA3504	frameshift deletion	PA3504:PA3504.t01#NC_002516.2#3919773:exon1:c.712_713del:p.I238fs,	-	-	-	-	hom	408.74	10	1	-	-	-	-	-	-	-	-	-	-	-	-	-	-	-	-	probable aldehyde dehydrogenase	-
INDEL	NC_002516.2	4681044	4681044	C	-	exonic	PA4184	frameshift deletion	PA4184:PA4184.t01#NC_002516.2#4680091:exon1:c.71delG:p.G24fs,	-	-	-	-	-	-	-	-	-	-	-	-	-	-	-	-	-	-	-	-	hom	10764.7	342	1	sarcosine oxidation and utilization regulator SouR	souR
INDEL	NC_002516.2	5101219	5101224	CCGTTA	-	exonic	PA4554	nonframeshift deletion	PA4554:PA4554.t01#NC_002516.2#5100682:exon1:c.537_542del:p.179_181del,	hom	502.73	12	1	hom	592.73	13	1	-	-	-	-	hom	457.73	10	1	-	-	-	-	hom	727.73	16	1	type 4 fimbrial biogenesis protein PilY1	pilY1
INDEL	NC_002516.2	5101229	5101229	A	-	exonic	PA4554	frameshift deletion	PA4554:PA4554.t01#NC_002516.2#5100682:exon1:c.547delA:p.S183fs,	hom	817.73	16	1	hom	727.73	15	1	-	-	-	-	hom	817.73	15	1	hom	772.73	14	1	hom	817.73	17	1	type 4 fimbrial biogenesis protein PilY1	pilY1
INDEL	NC_002516.2	5187517	5187517	A	-	exonic	PA4625	frameshift deletion	PA4625:PA4625.t01#NC_002516.2#5186410:exon1:c.5359delT:p.Y1787fs,	het	454.7	11	0.91	het	967.73	25	0.96	hom	982.74	24	0.96	hom	1177.73	25	1	hom	952.73	22	1	hom	1042.73	24	1	cyclic diguanylate-regulated TPS partner A	cdrA
INDEL	NC_002516.2	5187520	5187520	-	T	exonic	PA4625	frameshift insertion	PA4625:PA4625.t01#NC_002516.2#5186410:exon1:c.5355_5356insA:p.A1786fs,	-	-	-	-	het	967.73	21	0.95	hom	952.74	23	0.96	hom	1042.73	18	1	hom	817.73	18	1	hom	1042.73	23	1	cyclic diguanylate-regulated TPS partner A	cdrA
INDEL	NC_002516.2	5189451	5189451	-	A	exonic	PA4625	frameshift insertion	PA4625:PA4625.t01#NC_002516.2#5186410:exon1:c.3424dupT:p.Y1142fs,	-	-	-	-	-	-	-	-	-	-	-	-	-	-	-	-	het	348.73	25	0.4	-	-	-	-	cyclic diguanylate-regulated TPS partner A	cdrA
INDEL	NC_002516.2	5189455	5189455	T	-	exonic	PA4625	frameshift deletion	PA4625:PA4625.t01#NC_002516.2#5186410:exon1:c.3421delA:p.S1141fs,	-	-	-	-	-	-	-	-	-	-	-	-	-	-	-	-	het	295.73	22	0.41	-	-	-	-	cyclic diguanylate-regulated TPS partner A	cdrA
INDEL	NC_002516.2	5189587	5189587	-	ACTGACTT	exonic	PA4625	frameshift insertion	PA4625:PA4625.t01#NC_002516.2#5186410:exon1:c.3288_3289insAAGTCAGT:p.G1097fs,	het	240.73	100	0.11	-	-	-	-	-	-	-	-	-	-	-	-	-	-	-	-	-	-	-	-	cyclic diguanylate-regulated TPS partner A	cdrA
INDEL	NC_002516.2	5189704	5189704	-	A	exonic	PA4625	frameshift insertion	PA4625:PA4625.t01#NC_002516.2#5186410:exon1:c.3171_3172insT:p.T1058fs,	-	-	-	-	-	-	-	-	het	696.73	248	0.06	-	-	-	-	-	-	-	-	-	-	-	-	cyclic diguanylate-regulated TPS partner A	cdrA
INDEL	NC_002516.2	5281985	5281988	AGAG	-	exonic	PA4701	frameshift deletion	PA4701:PA4701.t01#NC_002516.2#5280504:exon1:c.1481_1484del:p.Q494fs,	-	-	-	-	-	-	-	-	-	-	-	-	-	-	-	-	hom	13990.7	313	1	-	-	-	-	conserved hypothetical protein	-
INDEL	NC_002516.2	5281991	5281996	AGCGCG	-	exonic	PA4701	nonframeshift deletion	PA4701:PA4701.t01#NC_002516.2#5280504:exon1:c.1487_1492del:p.496_498del,	-	-	-	-	-	-	-	-	-	-	-	-	-	-	-	-	hom	14096.7	309	1	-	-	-	-	conserved hypothetical protein	-
INDEL	NC_002516.2	5414092	5414092	-	C	exonic	PA4822	frameshift insertion	PA4822:PA4822.t01#NC_002516.2#5412568:exon1:c.144dupG:p.L49fs,	-	-	-	-	-	-	-	-	-	-	-	-	-	-	-	-	-	-	-	-	hom	11460.7	325	1	hypothetical protein	-
INDEL	NC_002516.2	5550645	5550649	CCGGG	-	exonic	PA4946	frameshift deletion	PA4946:PA4946.t01#NC_002516.2#5549779:exon1:c.1033_1037del:p.P345fs,	-	-	-	-	-	-	-	-	-	-	-	-	-	-	-	-	-	-	-	-	hom	12209.7	273	1	DNA mismatch repair protein MutL	mutL
INDEL	NC_002516.2	5576566	5576566	-	CGTCCA	exonic	PA4967	nonframeshift insertion	PA4967:PA4967.t01#NC_002516.2#5576027:exon1:c.1351_1352insTGGACG:p.G451delinsVDG,	-	-	-	-	-	-	-	-	-	-	-	-	-	-	-	-	hom	13431.7	290	1	-	-	-	-	topoisomerase IV subunit B	parE
INDEL	NC_002516.2	5576568	5576568	-	TCCACT	exonic	PA4967	nonframeshift insertion	PA4967:PA4967.t01#NC_002516.2#5576027:exon1:c.1349_1350insAGTGGA:p.D450delinsEVD,	-	-	-	-	-	-	-	-	-	-	-	-	hom	13197.7	286	1	-	-	-	-	-	-	-	-	topoisomerase IV subunit B	parE
INDEL	NC_002516.2	5621985	5621985	-	A	exonic	PA5004	frameshift insertion	PA5004:PA5004.t01#NC_002516.2#5621919:exon1:c.1071dupT:p.A358fs,	hom	10351.7	283	0.99	-	-	-	-	-	-	-	-	-	-	-	-	-	-	-	-	-	-	-	-	WapH	wapH
INDEL	NC_002516.2	5622047	5622047	-	G	exonic	PA5004	frameshift insertion	PA5004:PA5004.t01#NC_002516.2#5621919:exon1:c.1009dupC:p.R337fs,	-	-	-	-	-	-	-	-	hom	11633.7	328	1	-	-	-	-	-	-	-	-	-	-	-	-	WapH	wapH
INDEL	NC_002516.2	5822172	5822172	G	-	exonic	PA5170	frameshift deletion	PA5170:PA5170.t01#NC_002516.2#5820909:exon1:c.1263delG:p.A421fs,	-	-	-	-	-	-	-	-	-	-	-	-	-	-	-	-	-	-	-	-	hom	13973.7	312	1	arginine/ornithine antiporter	arcD
INDEL	NC_002516.2	5832628	5832628	-	C	exonic	PA5180	frameshift insertion	PA5180:PA5180.t01#NC_002516.2#5831901:exon1:c.728dupC:p.A243fs,	-	-	-	-	-	-	-	-	-	-	-	-	-	-	-	-	-	-	-	-	het	5596.73	295	0.69	conserved hypothetical protein	-
INDEL	NC_002516.2	6094092	6094093	GG	-	exonic	PA5415	frameshift deletion	PA5415:PA5415.t01#NC_002516.2#6094023:exon1:c.69_70del:p.E23fs,	-	-	-	-	-	-	-	-	-	-	-	-	-	-	-	-	-	-	-	-	hom	6059.73	134	1	serine hydroxymethyltransferase	glyA1
INDEL	NC_002516.2	6094095	6094095	-	GG	exonic	PA5415	frameshift insertion	PA5415:PA5415.t01#NC_002516.2#6094023:exon1:c.72_73insGG:p.A24fs,	-	-	-	-	-	-	-	-	-	-	-	-	-	-	-	-	-	-	-	-	hom	6371.73	132	1	serine hydroxymethyltransferase	glyA1
INDEL	NC_002516.2	6220172	6220177	CGTTGG	-	exonic	PA5528	nonframeshift deletion	PA5528:PA5528.t01#NC_002516.2#6219884:exon1:c.563_568del:p.188_190del,	-	-	-	-	-	-	-	-	-	-	-	-	-	-	-	-	-	-	-	-	hom	14717.7	331	1	hypothetical protein	-
